# Supplementary material for: Kombucha Ferments from White and Red Cabbage By-Products as a Sustainable Source of Metabolites with Antioxidant and Anti-Inflammatory Activity
Source: Molecules. 2026 Jun 1;31(11):1886. doi: 10.3390/molecules31111886 (PMC13257639; doi:10.3390/molecules31111886)
Supplement: Supplementary file 1 [file molecules-31-01886-s001.zip]

Archive with 1 entries (1 files):
- molecules-4311312-supplementary.pdf
